# Supplementary material for: Pseudomonas aeruginosa Alginate Overproduction Promotes Coexistence with Staphylococcus aureus in a Model of Cystic Fibrosis Respiratory Infection
Source: mBio. 2017 Mar 21;8(2):e00186-17. doi: 10.1128/mBio.00186-17 (PMC5362032; doi:10.1128/mBio.00186-17)
Supplement: TABLE S1 [file mbo002173236st1.xlsx]

## Sheet: Raw
Table S1. Raw Nanostring Data.
										with S. aureus
PAO1mucA22					PAO1mucA22algD::FRT					PAO1mucA22					PAO1mucA22algD::FRT
Gene Name	Replicate #1	Replicate #2	Replicate #3		Gene Name	Replicate #1	Replicate #2	Replicate #3		Gene Name	Replicate #1	Replicate #2	Replicate #3		Gene Name	Replicate #1	Replicate #2	Replicate #3
Ivy	1964	11034	4345.58		Ivy	1060	2128.1	2657.93		Ivy	2043	3700.47	4086.07		Ivy	1549	3114.3	2884.07
PA1673	1473	24205	9527.2		PA1673	1121	11263.2	9778.69		PA1673	741	8862.39	9872.73		PA1673	1040	13757.7	13338.9
PA2072	193	2003	831.82		PA2072	444	798.15	1954.76		PA2072	190	436.68	668.33		PA2072	272	694.88	1005.63
PA4108	121	960	380.19		PA4108	192	334.83	526.69		PA4108	81	242.6	264.68		PA4108	107	280.8	355.62
PA4929	229	1247	535.73		PA4929	231	595.57	1867.82		PA4929	169	286.29	502.9		PA4929	292	410.94	655.19
adhA	3662	61170	17939.6		adhA	2481	19970.7	11468.7		adhA	2885	19255.3	18623.9		adhA	1873	22114.7	16664.3
algD	63893	151041	100034		algD	6	1	1.77		algD	52857	79976.9	125295		algD	2	5.73	8.95
algI	7688	24624	10033.2		algI	174	299.19	1262.46		algI	4692	11319.4	15285.5		algI	148	271.93	327.36
algU	16915	115670	64173.2		algU	14476	26157.1	13383.6		algU	11598	40870.3	39944.2		algU	12162	25125.7	20717
anr	2589	9494	3429.19		anr	1764	3283.59	3031.79		anr	2858	4376.2	4142.31		anr	3119	5121.12	4591.05
arcA	4236	49082	15865.1		arcA	5301	30240.7	19652.3		arcA	6850	16610.3	9197.79		arcA	3613	35797.2	26597.2
arcD	829	16921	7091		arcD	656	5103.11	4453.33		arcD	326	4092.7	3745.29		arcD	445	7596.74	6322.53
bfrB	1056	17791	9285.46		bfrB	2127	2358.82	1663.5		bfrB	520	6200.14	6454.99		bfrB	1185	5579.57	4515.69
capB	81349	38564	20775		capB	65840	18166.2	12483.8		capB	60412	20231.8	25522.2		capB	119108	21197.8	16517.3
ccoN2	812	13669	4562.96		ccoN2	578	4821.74	4607.66		ccoN2	731	3520.62	5101.79		ccoN2	592	8177.93	6260.35
ccoP1	2960	6571	2559.65		ccoP1	1782	2379.45	2443.82		ccoP1	2969	1988.3	3209.3		ccoP1	2858	2768.25	3238.28
ccoP2	627	8375	1881.27		ccoP2	276	2728.35	1911.29		ccoP2	667	2624.4	3162.98		ccoP2	378	3881.83	2463.92
cdrA	257	1427	719.38		cdrA	364	589.94	2026.49		cdrA	186	297.47	605.47		cdrA	320	461.22	681.57
cgrA	120	865	412.05		cgrA	149	263.55	669.07		cgrA	95	310.68	363.94		cgrA	119	356.22	370.69
cif	130	987	415.79		cif	208	362.97	1587.42		cif	86	252.76	426.8		cif	215	277.84	447.94
cifR	102	1168	438.28		cifR	73	402.36	1259.2		cifR	68	297.47	492.97		cifR	133	347.35	525.19
cioA	685	5803	1735.09		cioA	1005	2492	2578.59		cioA	922	1830.8	2286.21		cioA	694	2703.18	2693.77
clpV2	63	387	166.55		clpV2	94	134.12	363.67		clpV2	70	98.31	175.35		clpV2	148	112.21	182.29
coxB	514	1510	1139.16		coxB	684	1154.56	1599.37		coxB	278	429.57	436.73		coxB	404	770.3	1126.21
cupA1	309	1835	927.4		cupA1	372	618.08	2394.92		cupA1	246	477.32	790.74		cupA1	390	541.08	809.69
cupA3	122	951	430.79		cupA3	287	453.01	1743.92		cupA3	123	239.55	367.25		cupA3	185	305.94	528.96
cyoA	260	655	284.61		cyoA	1542	903.2	1633.07		cyoA	306	168.42	281.23		cyoA	1591	622.42	992.44
dnr	319	3863	1232.86		dnr	404	1072.02	2482.95		dnr	224	716.11	876.77		dnr	324	1329.31	1471
drug efflux transporter	138	983	417.67		drug efflux transporter	186	276.68	996.2		drug efflux transporter	96	239.55	330.86		drug efflux transporter	153	227.56	349.97
erbR	143	872	573.21		erbR	155	385.48	1676.54		erbR	148	243.62	360.63		erbR	200	313.33	468.67
ercS	127	1182	621.93		ercS	182	338.58	1524.38		ercS	92	305.6	397.03		ercS	151	292.63	517.65
exoT	208	2462	865.56		exoT	317	604.95	2108		exoT	159	597.23	751.04		exoT	305	595.8	768.24
exoU	5	28	1.64		exoU	5	6.57	6.11		exoU	7	3.81	3.31		exoU	9	5.73	10.83
feoB	566	2994	1210.37		feoB	820	1827.97	3408.91		feoB	769	1008.76	1389.59		feoB	809	1317.48	1862.89
flgD	423	1237	548.85		flgD	1183	980.11	2024.32		flgD	346	294.42	413.57		flgD	1442	628.33	836.06
flgG	335	1264	524.49		flgG	977	736.25	2092.78		flgG	228	306.62	413.57		flgG	983	529.25	679.68
flgK	423	1714	944.26		flgK	1239	1034.5	2551.42		flgK	299	513.91	625.32		flgK	1421	916.71	1103.6
fliC	409	3057	1322.81		fliC	8813	9792.61	10527.5		fliC	994	961	1273.79		fliC	8801	7571.6	8820.83
fliC type A	19	57	3.51		fliC type A	14	6.57	8.29		fliC type A	9	1	3.31		fliC type A	24	19.04	10.83
hasR	145	1096	494.5		hasR	370	574.93	2335.14		hasR	116	336.08	526.06		hasR	213	412.42	683.45
hcnA	88	844	295.86		hcnA	106	306.69	983.15		hcnA	84	203.99	400.34		hcnA	159	260.1	374.46
hsiB2	134	788	389.56		hsiB2	548	426.74	1121.18		hsiB2	380	200.94	337.47		hsiB2	1251	363.62	532.73
lasB	2160	11590	12602.4		lasB	5190	15553.2	18649.2		lasB	5020	8205.97	20893.5		lasB	5897	20800	67625.1
lasI	7039	96823	34355.9		lasI	8796	45269.6	38593.2		lasI	7164	19576.4	21671		lasI	12923	44818.3	42672.2
ldhA	218	1161	563.84		ldhA	314	466.14	1638.5		ldhA	137	328.97	506.21		ldhA	267	382.84	566.64
mliC	1702	5837	2940.08		mliC	845	1841.1	2961.14		mliC	1575	1493.45	2620.38		mliC	1841	1528.96	2237.83
narG	230	1721	691.27		narG	588	730.62	2968.75		narG	233	451.92	572.38		narG	435	578.05	851.14
ndvB	107	885	453.27		ndvB	287	374.22	1652.63		ndvB	92	325.92	430.11		ndvB	128	328.12	464.9
nirS	224	579	286.49		nirS	1268	1880.49	1908.03		nirS	600	164.36	224.98		nirS	1825	212.77	355.62
norC	650	702	346.46		norC	23616	15557	9886.29		norC	4678	180.62	234.91		norC	26849	229.04	353.74
pchC	105	1008	410.17		pchC	3048	796.28	2060.18		pchC	73	308.65	456.58		pchC	395	258.62	453.59
pchP	153	1238	584.45		pchP	270	398.61	1564.6		pchP	105	310.68	459.89		pchP	218	317.77	470.55
pelA	123	1164	490.75		pelA	162	501.78	1839.56		pelA	99	309.66	433.42		pelA	166	399.11	604.32
phuR	192	1146	513.24		phuR	859	843.17	2255.81		phuR	146	286.29	496.28		phuR	586	403.54	868.09
phzA2	325	2113	1118.55		phzA2	467	1518.46	3421.95		phzA2	465	549.47	1346.58		phzA2	859	1526	2228.41
phzC	390	5145	1635.77		phzC	511	4328.41	4863.06		phzC	540	1605.22	2693.16		phzC	675	4643.45	5746
phzH	129	1193	494.5		phzH	382	451.13	1818.91		phzH	162	297.47	486.36		phzH	300	357.7	491.28
phzM	574	2819	1247.85		phzM	481	818.79	2798.12		phzM	561	1444.68	2570.75		phzM	621	638.68	1139.4
plcH	179	1392	678.16		plcH	378	531.79	2163.43		plcH	142	309.66	539.29		plcH	255	400.59	690.99
plcR	167	1898	648.17		plcR	224	503.65	1292.89		plcR	124	573.86	678.25		plcR	176	564.74	449.83
pldA	187	1452	601.32		pldA	341	556.17	1748.27		pldA	169	344.21	532.68		pldA	447	433.12	574.18
popB	187	1578	824.33		popB	585	818.79	2286.24		popB	195	345.23	628.63		popB	766	677.13	994.33
pqsA	1259	6083	2179.23		pqsA	617	940.71	1998.23		pqsA	1242	3617.15	4324.28		pqsA	537	1089.74	1487.96
pqsE	1968	20517	5895.38		pqsE	901	2043.68	1799.35		pqsE	1719	21470.5	23050.7		pqsE	751	2692.83	3002.76
pqsH	800	4863	2134.26		pqsH	986	2615.8	3153.51		pqsH	825	872.6	1422.68		pqsH	1425	2368.95	3618.86
pscC	96	840	329.59		pscC	162	379.85	1512.43		pscC	91	189.76	297.77		pscC	231	266.01	417.8
pslA	380	2818	1126.04		pslA	738	1334.63	2607.93		pslA	250	561.66	817.21		pslA	614	1138.54	1572.74
pvdA	141	1079	515.12		pvdA	3614	1441.55	3408.91		pvdA	135	197.89	403.64		pvdA	2041	799.88	1636.8
rhlA	353	4135	1210.37		rhlA	6187	19588	19740.4		rhlA	860	883.77	1488.85		rhlA	4403	13782.8	18474.9
rhlI	2480	4031	1838.16		rhlI	3264	3416.77	3390.43		rhlI	2526	1129.68	1293.65		rhlI	6571	3447.05	4010.75
syring synthase	126	1293	539.48		syring synthase	130	441.75	1753.7		syring synthase	111	297.47	526.06		syring synthase	194	400.59	640.12
toxA	50	387	181.54		toxA	68	119.11	562.56		toxA	35	91.2	165.43		toxA	79	122.56	186.05
fbp	4608	12984	4830.95		fbp	2450	2762.12	4290.31		fbp	4004	6002	5925.62		fbp	3625	3426.34	3070.59
ppiD	4972	8150	2938.2		ppiD	3284	3666.25	4414.21		ppiD	4164	2557.33	2981.01		ppiD	5872	3518.03	3867.56
rpoD	13500	48861	13554.4		rpoD	12038	18999	10159.1		rpoD	9235	12534.7	10891.8		rpoD	17912	15961.2	16200.8
NEG_A	4	4	1		NEG_A	2	1	2.62		NEG_A	6	2.75	1		NEG_A	3	1.88	2.75
NEG_B	5	11	1		NEG_B	3	1.5	1		NEG_B	2	1	1		NEG_B	8	1	1.75
NEG_C	1	3	1		NEG_C	1	1	1		NEG_C	1	1	1		NEG_C	1	1	1
NEG_D	4	16	1		NEG_D	3	1	1		NEG_D	4	1	1		NEG_D	5	1	1
NEG_E	6	8	3.88		NEG_E	8	1.5	1		NEG_E	1	1	1		NEG_E	1	1	1
NEG_F	4	5	1		NEG_F	5	1	1		NEG_F	5	1	2		NEG_F	7	3.88	1
NEG_G	11	27	8.88		NEG_G	1	1	4.62		NEG_G	6	14.75	1		NEG_G	2	1	1.75
NEG_H	12	31	1		NEG_H	1	1.5	1		NEG_H	5	1	5		NEG_H	2	1	1
POS_A	23666	15684	30570.9		POS_A	23066	24956.5	32475.6		POS_A	22313	29230.8	32270		POS_A	26861	34706.9	28152.8
POS_B	5557	3558	7080.88		POS_B	5536	5655.5	7403.62		POS_B	5414	7017.75	7575		POS_B	6290	8226.88	6545.75
POS_C	1519	974	1813.88		POS_C	1438	1438.5	1902.62		POS_C	1437	1710.75	1867		POS_C	1651	2050.88	1553.75
POS_D	405	264	467.88		POS_D	356	360.5	484.62		POS_D	346	462.75	474		POS_D	436	527.88	427.75
POS_E	93	53	84.88		POS_E	79	71.5	108.62		POS_E	65	87.75	65		POS_E	87	97.88	82.75
POS_F	18	18	24.88		POS_F	21	26.5	37.62		POS_F	14	30.75	22		POS_F	25	19.88	23.75
	93	53	90			79	73	114			93	53	90			79	73	114
	18	18	30			21	32	43			18	18	30			21	32	43

## Sheet: Calibrated
	PAO1mucA22				PAO1mucA22algD::FRT
Gene	Replicate #1	Replicate #2	Replicate #3		Replicate #1	Replicate #2	Replicate #2
Ivy	1727.25	3682.91	4345.58		1372.78	2128.1	2657.93
PA1673	1294.14	8084.33	9527.2		1452	11263.2	9778.69
PA2072	165.06	664.97	831.82		572.75	798.15	1954.76
PA4108	101.55	316.42	380.19		245.46	334.83	526.69
PA4929	196.82	412.33	535.73		296.11	595.57	1867.82
adhA	3225.04	20437.1	17939.6		3218.3	19970.7	11468.7
algD	56354.3	50469.8	100034		3.9	1	1.77
algI	6776.34	8224.35	10033.2		222.09	299.19	1262.46
algU	14915.4	38649.7	64173.2		18796.8	26157.1	13383.6
anr	2278.55	3168.27	3429.19		2287.1	3283.59	3031.79
arcA	3731.36	16397.6	15865.1		6880.78	30240.7	19652.3
arcD	726.07	5650.2	7091		848.08	5103.11	4453.33
bfrB	926.31	5940.93	9285.46		2758.54	2358.82	1663.5
capB	71752.1	12882.8	20775		85505.8	18166.2	12483.8
ccoN2	711.08	4563.46	4562.96		746.78	4821.74	4607.66
ccoP1	2605.81	2191.48	2559.65		2310.48	2379.45	2443.82
ccoP2	547.89	2794.33	1881.27		354.56	2728.35	1911.29
cdrA	221.52	472.48	719.38		468.85	589.94	2026.49
cgrA	100.67	284.68	412.05		189.62	263.55	669.07
cif	109.49	325.45	415.79		266.24	362.97	1587.42
cifR	84.79	385.93	438.28		90.91	402.36	1259.2
cioA	599.05	1934.83	1735.09		1301.35	2492	2578.59
clpV2	50.39	124.94	166.55		118.19	134.12	363.67
coxB	448.21	500.22	1139.16		884.45	1154.56	1599.37
cupA1	267.38	608.83	927.4		479.24	618.08	2394.92
cupA3	102.43	313.41	430.79		368.84	453.01	1743.92
cyoA	224.16	214.5	284.61		1998.78	903.2	1633.07
dnr	276.21	1286.53	1232.86		520.8	1072.02	2482.95
drug efflux transporter	116.55	324.11	417.67		237.67	276.68	996.2
erbR	120.96	287.01	573.21		197.41	385.48	1676.54
ercS	106.84	390.61	621.93		232.48	338.58	1524.38
exoT	178.29	818.35	865.56		407.81	604.95	2108
exoU	1	4.97	1.64		2.6	6.57	6.11
feoB	494.08	996.13	1210.37		1061.08	1827.97	3408.91
flgD	367.94	408.99	548.85		1532.52	980.11	2024.32
flgG	290.32	418.01	524.49		1264.98	736.25	2092.78
flgK	367.94	568.39	944.26		1605.25	1034.5	2551.42
fliC	355.59	1017.19	1322.81		11442	9792.61	10527.5
fliC type A	11.58	14.66	3.51		14.29	6.57	8.29
hasR	122.72	361.87	494.5		476.64	574.93	2335.14
hcnA	72.44	277.66	295.86		133.77	306.69	983.15
hsiB2	113.02	258.94	389.56		707.82	426.74	1121.18
lasB	1900.14	3868.71	12602.4		6736.62	15553.2	18649.2
lasI	6203.86	32351.5	34355.9		11419.9	45269.6	38593.2
ldhA	187.11	383.59	563.84		403.91	466.14	1638.5
mliC	1496.14	1946.2	2940.08		1093.55	1841.1	2961.14
narG	197.7	570.73	691.27		759.77	730.62	2968.75
ndvB	89.2	291.36	453.27		368.84	374.22	1652.63
nirS	192.41	189.1	286.49		1642.92	1880.49	1908.03
norC	568.18	230.21	346.46		30667.4	15557	9886.29
pchC	87.44	332.46	410.17		3954.69	796.28	2060.18
pchP	129.78	409.32	584.45		346.77	398.61	1564.6
pelA	103.32	384.59	490.75		206.5	501.78	1839.56
phuR	164.18	378.58	513.24		1111.73	843.17	2255.81
phzA2	281.5	701.73	1118.55		602.62	1518.46	3421.95
phzC	338.83	1714.95	1635.77		659.76	4328.41	4863.06
phzH	108.61	394.29	494.5		492.23	451.13	1818.91
phzM	501.14	937.65	1247.85		620.8	818.79	2798.12
plcH	152.71	460.79	678.16		487.03	531.79	2163.43
plcR	142.13	629.88	648.17		287.02	503.65	1292.89
pldA	159.77	480.84	601.32		438.98	556.17	1748.27
popB	159.77	522.94	824.33		755.87	818.79	2286.24
pqsA	1105.37	2028.4	2179.23		797.43	940.71	1998.23
pqsE	1730.78	6851.89	5895.38		1166.28	2043.68	1799.35
pqsH	700.49	1620.71	2134.26		1276.67	2615.8	3153.51
pscC	79.5	276.32	329.59		206.5	379.85	1512.43
pslA	330.01	937.32	1126.04		954.58	1334.63	2607.93
pvdA	119.19	356.19	515.12		4689.79	1441.55	3408.91
rhlA	306.2	1377.43	1210.37		8031.47	19588	19740.4
rhlI	2182.41	1342.67	1838.16		4235.22	3416.77	3390.43
syring synthase	105.96	427.7	539.48		164.94	441.75	1753.7
toxA	38.92	124.94	181.54		84.42	119.11	562.56
fbp	4059.5	4334.55	4830.95		3178.04	2762.12	4290.31
ppiD	4380.58	2719.14	2938.2		4261.2	3666.25	4414.21
rpoD	11903.1	16323.8	13554.4		15630.5	18999	10159.1

## Sheet: Norm. RpoD
PAO1mucA22											PAO1mucA22algD::FRT											PAO1mucA22					PAO1mucA22algD::FRT
Gene	Replicate #1	Div by RpoD	log2	Replicate #2	Div by RpoD	log2	Replicate #3	Div by RpoD	log2		Gene	Replicate #1	Div by RpoD	log2	Replicate #2	Div by RpoD	log2	Replicate #2	Div by RpoD	log2		1	2	3	Average		1	2	3	Average
Ivy	1727.25	0.14511	-2.78478	3682.91	0.225617	-2.14806	4345.58	0.320602	-1.64114		Ivy	1372.78	0.0878273	-3.50919	2128.1	0.112011	-3.15829	2657.93	0.261631	-1.93439		-2.78478	-2.14806	-1.64114	-2.19133		-3.50919	-3.15829	-1.93439	-2.86729		)
PA1673	1294.14	0.108723	-3.20127	8084.33	0.495249	-1.01377	9527.2	0.702885	-0.50864		PA1673	1452	0.0928956	-3.42825	11263.2	0.592832	-0.754305	9778.69	0.962557	-0.0550566		-3.20127	-1.01377	-0.50864	-1.57456		-3.42825	-0.754305	-0.0550566	-1.41254
PA2072	165.06	0.013867	-6.1722	664.97	0.0407363	-4.61754	831.82	0.0613689	-4.02635		PA2072	572.75	0.0366432	-4.77031	798.15	0.04201	-4.57312	1954.76	0.192415	-2.37771		-6.1722	-4.61754	-4.02635	-4.9387		-4.77031	-4.57312	-2.37771	-3.90705
PA4108	101.55	0.00853142	-6.873	316.42	0.019384	-5.68899	380.19	0.0280491	-5.1559		PA4108	245.46	0.015704	-5.99273	334.83	0.0176235	-5.82635	526.69	0.0518443	-4.26967		-6.873	-5.68899	-5.1559	-5.90596		-5.99273	-5.82635	-4.26967	-5.36292
PA4929	196.82	0.0165352	-5.91831	412.33	0.0252595	-5.30703	535.73	0.0395243	-4.66111		PA4929	296.11	0.0189444	-5.72208	595.57	0.0313474	-4.99551	1867.82	0.183857	-2.44334		-5.91831	-5.30703	-4.66111	-5.29549		-5.72208	-4.99551	-2.44334	-4.38698
adhA	3225.04	0.270942	-1.88394	20437.1	1.25199	0.324219	17939.6	1.32352	0.404383		adhA	3218.3	0.205899	-2.27999	19970.7	1.05114	0.0719591	11468.7	1.12891	0.17493		-1.88394	0.324219	0.404383	-0.385114		-2.27999	0.0719591	0.17493	-0.6777
algD	56354.3	4.73444	2.24319	50469.8	3.0918	1.62845	100034	7.38018	2.88366		algD	3.9	0.000249513	-11.9686	1	5.26342e-05	-14.2136	1.77	0.000174228	-12.4867		2.24319	1.62845	2.88366	2.25177		-11.9686	-14.2136	-12.4867	-12.8897
algI	6776.34	0.569294	-0.812754	8224.35	0.503827	-0.989	10033.2	0.740214	-0.433986		algI	222.09	0.0142088	-6.13707	299.19	0.0157476	-5.98872	1262.46	0.124269	-3.00846		-0.812754	-0.989	-0.433986	-0.745247		-6.13707	-5.98872	-3.00846	-5.04475
algU	14915.4	1.25307	0.325471	38649.7	2.36769	1.24348	64173.2	4.73448	2.24321		algU	18796.8	1.20258	0.266128	26157.1	1.37676	0.461276	13383.6	1.31741	0.397701		0.325471	1.24348	2.24321	1.27072		0.266128	0.461276	0.397701	0.375035
anr	2278.55	0.191426	-2.38514	3168.27	0.194089	-2.36521	3429.19	0.252994	-1.98282		anr	2287.1	0.146323	-2.77277	3283.59	0.172829	-2.53258	3031.79	0.298432	-1.74453		-2.38514	-2.36521	-1.98282	-2.24439		-2.77277	-2.53258	-1.74453	-2.34996
arcA	3731.36	0.313479	-1.67356	16397.6	1.00452	0.00651215	15865.1	1.17047	0.22709		arcA	6880.78	0.440216	-1.18372	30240.7	1.5917	0.670565	19652.3	1.93446	0.951932		-1.67356	0.00651215	0.22709	-0.479986		-1.18372	0.670565	0.951932	0.146261
arcD	726.07	0.0609986	-4.03508	5650.2	0.346133	-1.5306	7091	0.52315	-0.934703		arcD	848.08	0.0542582	-4.20402	5103.11	0.268598	-1.89648	4453.33	0.43836	-1.18981		-4.03508	-1.5306	-0.934703	-2.16679		-4.20402	-1.89648	-1.18981	-2.4301
bfrB	926.31	0.0778212	-3.68369	5940.93	0.363944	-1.45821	9285.46	0.68505	-0.545719		bfrB	2758.54	0.176485	-2.50238	2358.82	0.124155	-3.00979	1663.5	0.163745	-2.61048		-3.68369	-1.45821	-0.545719	-1.89588		-2.50238	-3.00979	-2.61048	-2.70755
capB	71752.1	6.02804	2.59169	12882.8	0.789202	-0.341533	20775	1.53271	0.616082		capB	85505.8	5.47046	2.45166	18166.2	0.956164	-0.0646706	12483.8	1.22883	0.297283		2.59169	-0.341533	0.616082	0.955413		2.45166	-0.0646706	0.297283	0.894758
ccoN2	711.08	0.0597393	-4.06518	4563.46	0.279559	-1.83877	4562.96	0.33664	-1.57072		ccoN2	746.78	0.0477773	-4.38753	4821.74	0.253789	-1.9783	4607.66	0.453551	-1.14066		-4.06518	-1.83877	-1.57072	-2.49156		-4.38753	-1.9783	-1.14066	-2.50217
ccoP1	2605.81	0.218919	-2.19153	2191.48	0.134251	-2.897	2559.65	0.188842	-2.40475		ccoP1	2310.48	0.147819	-2.75809	2379.45	0.125241	-2.99723	2443.82	0.240555	-2.05556		-2.19153	-2.897	-2.40475	-2.49776		-2.75809	-2.99723	-2.05556	-2.60363
ccoP2	547.89	0.0460293	-4.4413	2794.33	0.171182	-2.5464	1881.27	0.138794	-2.84899		ccoP2	354.56	0.0226839	-5.46219	2728.35	0.143605	-2.79983	1911.29	0.188136	-2.41015		-4.4413	-2.5464	-2.84899	-3.2789		-5.46219	-2.79983	-2.41015	-3.55739
cdrA	221.52	0.0186103	-5.74775	472.48	0.0289443	-5.11058	719.38	0.0530734	-4.23587		cdrA	468.85	0.0299959	-5.05909	589.94	0.031051	-5.00921	2026.49	0.199476	-2.32571		-5.74775	-5.11058	-4.23587	-5.0314		-5.05909	-5.00921	-2.32571	-4.13134
cgrA	100.67	0.00845749	-6.88555	284.68	0.0174396	-5.84149	412.05	0.0303997	-5.0398		cgrA	189.62	0.0121314	-6.3651	263.55	0.0138718	-6.17171	669.07	0.0658593	-3.92447		-6.88555	-5.84149	-5.0398	-5.92228		-6.3651	-6.17171	-3.92447	-5.48709
cif	109.49	0.00919848	-6.76439	325.45	0.0199372	-5.64839	415.79	0.0306756	-5.02677		cif	266.24	0.0170334	-5.87549	362.97	0.0191046	-5.70993	1587.42	0.156256	-2.67801		-6.76439	-5.64839	-5.02677	-5.81318		-5.87549	-5.70993	-2.67801	-4.75448
cifR	84.79	0.00712338	-7.13322	385.93	0.0236422	-5.40249	438.28	0.0323348	-4.95077		cifR	90.91	0.00581621	-7.4257	402.36	0.0211779	-5.5613	1259.2	0.123948	-3.01219		-7.13322	-5.40249	-4.95077	-5.82883		-7.4257	-5.5613	-3.01219	-5.33306
cioA	599.05	0.0503274	-4.31251	1934.83	0.118528	-3.07669	1735.09	0.128009	-2.96568		cioA	1301.35	0.0832574	-3.58628	2492	0.131165	-2.93055	2578.59	0.253821	-1.97812		-4.31251	-3.07669	-2.96568	-3.45163		-3.58628	-2.93055	-1.97812	-2.83165
clpV2	50.39	0.00423337	-7.88398	124.94	0.00765387	-7.02959	166.55	0.0122875	-6.34667		clpV2	118.19	0.00756152	-7.04711	134.12	0.0070593	-7.14626	363.67	0.0357975	-4.804		-7.88398	-7.02959	-6.34667	-7.08675		-7.04711	-7.14626	-4.804	-6.33245
coxB	448.21	0.037655	-4.73101	500.22	0.0306437	-5.02827	1139.16	0.0840434	-3.57272		coxB	884.45	0.0565851	-4.14343	1154.56	0.0607694	-4.04051	1599.37	0.157433	-2.66719		-4.73101	-5.02827	-3.57272	-4.444		-4.14343	-4.04051	-2.66719	-3.61705
cupA1	267.38	0.0224631	-5.4763	608.83	0.0372972	-4.74479	927.4	0.0684204	-3.86943		cupA1	479.24	0.0306607	-5.02747	618.08	0.0325322	-4.94199	2394.92	0.235742	-2.08472		-5.4763	-4.74479	-3.86943	-4.69684		-5.02747	-4.94199	-2.08472	-4.01806
cupA3	102.43	0.00860535	-6.86055	313.41	0.0191996	-5.70278	430.79	0.0317822	-4.97564		cupA3	368.84	0.0235975	-5.40522	453.01	0.0238438	-5.39024	1743.92	0.171661	-2.54236		-6.86055	-5.70278	-4.97564	-5.84632		-5.40522	-5.39024	-2.54236	-4.44594
cyoA	224.16	0.0188321	-5.73066	214.5	0.0131404	-6.24985	284.61	0.0209976	-5.57363		cyoA	1998.78	0.127877	-2.96717	903.2	0.0475392	-4.39474	1633.07	0.16075	-2.63711		-5.73066	-6.24985	-5.57363	-5.85138		-2.96717	-4.39474	-2.63711	-3.33301
dnr	276.21	0.023205	-5.42942	1286.53	0.0788133	-3.66542	1232.86	0.0909562	-3.45868		dnr	520.8	0.0333196	-4.90749	1072.02	0.056425	-4.14752	2482.95	0.244407	-2.03264		-5.42942	-3.66542	-3.45868	-4.18451		-4.90749	-4.14752	-2.03264	-3.69588
drug efflux transporter	116.55	0.0097916	-6.67424	324.11	0.0198551	-5.65435	417.67	0.0308143	-5.02026		drug efflux transporter	237.67	0.0152056	-6.03926	276.68	0.0145628	-6.10156	996.2	0.0980601	-3.35019		-6.67424	-5.65435	-5.02026	-5.78295		-6.03926	-6.10156	-3.35019	-5.16367
erbR	120.96	0.0101621	-6.62066	287.01	0.0175823	-5.82973	573.21	0.0422895	-4.56356		erbR	197.41	0.0126298	-6.30702	385.48	0.0202894	-5.62313	1676.54	0.165029	-2.59921		-6.62066	-5.82973	-4.56356	-5.67131		-6.30702	-5.62313	-2.59921	-4.84312
ercS	106.84	0.00897584	-6.79974	390.61	0.0239289	-5.3851	621.93	0.0458839	-4.44587		ercS	232.48	0.0148735	-6.07111	338.58	0.0178209	-5.81029	1524.38	0.150051	-2.73648		-6.79974	-5.3851	-4.44587	-5.54357		-6.07111	-5.81029	-2.73648	-4.87262
exoT	178.29	0.0149785	-6.06096	818.35	0.0501324	-4.31811	865.56	0.0638581	-3.96899		exoT	407.81	0.0260907	-5.26032	604.95	0.0318411	-4.97297	2108	0.207499	-2.26882		-6.06096	-4.31811	-3.96899	-4.78269		-5.26032	-4.97297	-2.26882	-4.16737
exoU	1	8.4012e-05	-13.539	4.97	0.000304464	-11.6814	1.64	0.000120994	-13.0128		exoU	2.6	0.000166342	-12.5536	6.57	0.000345807	-11.4977	6.11	0.000601432	-10.6993		-13.539	-11.6814	-13.0128	-12.7444		-12.5536	-11.4977	-10.6993	-11.5835
feoB	494.08	0.0415087	-4.59044	996.13	0.0610233	-4.0345	1210.37	0.089297	-3.48524		feoB	1061.08	0.0678854	-3.88075	1827.97	0.0962138	-3.37761	3408.91	0.335553	-1.57539		-4.59044	-4.0345	-3.48524	-4.03673		-3.88075	-3.37761	-1.57539	-2.94458
flgD	367.94	0.0309114	-5.01572	408.99	0.0250549	-5.31876	548.85	0.0404923	-4.62621		flgD	1532.52	0.0980471	-3.35038	980.11	0.0515873	-4.27684	2024.32	0.199262	-2.32726		-5.01572	-5.31876	-4.62621	-4.9869		-3.35038	-4.27684	-2.32726	-3.31816
flgG	290.32	0.0243904	-5.35754	418.01	0.0256075	-5.28729	524.49	0.0386951	-4.69171		flgG	1264.98	0.0809305	-3.62717	736.25	0.038752	-4.68959	2092.78	0.206001	-2.27928		-5.35754	-5.28729	-4.69171	-5.11218		-3.62717	-4.68959	-2.27928	-3.53201
flgK	367.94	0.0309114	-5.01572	568.39	0.0348198	-4.84395	944.26	0.0696643	-3.84344		flgK	1605.25	0.1027	-3.28349	1034.5	0.0544501	-4.19892	2551.42	0.251147	-1.9934		-5.01572	-4.84395	-3.84344	-4.5677		-3.28349	-4.19892	-1.9934	-3.1586
fliC	355.59	0.0298738	-5.06497	1017.19	0.0623135	-4.00431	1322.81	0.0975924	-3.35709		fliC	11442	0.732032	-0.450021	9792.61	0.515427	-0.956161	10527.5	1.03627	0.0513931		-5.06497	-4.00431	-3.35709	-4.14212		-0.450021	-0.956161	0.0513931	-0.451596
fliC type A	11.58	0.000972859	-10.0055	14.66	0.000898077	-10.1209	3.51	0.000258956	-11.915		fliC type A	14.29	0.000914241	-10.0951	6.57	0.000345807	-11.4977	8.29	0.000816019	-10.2591		-10.0055	-10.1209	-11.915	-10.6805		-10.0951	-11.4977	-10.2591	-10.6173
hasR	122.72	0.01031	-6.59982	361.87	0.0221683	-5.49536	494.5	0.0364825	-4.77665		hasR	476.64	0.0304943	-5.03532	574.93	0.030261	-5.0464	2335.14	0.229857	-2.12119		-6.59982	-5.49536	-4.77665	-5.62394		-5.03532	-5.0464	-2.12119	-4.06763
hcnA	72.44	0.00608583	-7.36033	277.66	0.0170096	-5.87751	295.86	0.0218276	-5.51771		hcnA	133.77	0.00855829	-6.86846	306.69	0.0161424	-5.953	983.15	0.0967755	-3.36921		-7.36033	-5.87751	-5.51771	-6.25185		-6.86846	-5.953	-3.36921	-5.39689
hsiB2	113.02	0.00949504	-6.71861	258.94	0.0158628	-5.97821	389.56	0.0287404	-5.12078		hsiB2	707.82	0.0452847	-4.46483	426.74	0.0224611	-5.47643	1121.18	0.110362	-3.17968		-6.71861	-5.97821	-5.12078	-5.9392		-4.46483	-5.47643	-3.17968	-4.37365
lasB	1900.14	0.159635	-2.64715	3868.71	0.236999	-2.07705	12602.4	0.929765	-0.105061		lasB	6736.62	0.430993	-1.21426	15553.2	0.818631	-0.288715	18649.2	1.83572	0.876346		-2.64715	-2.07705	-0.105061	-1.60976		-1.21426	-0.288715	0.876346	-0.208877
lasI	6203.86	0.521199	-0.940094	32351.5	1.98186	0.986858	34355.9	2.53466	1.34179		lasI	11419.9	0.730619	-0.452808	45269.6	2.38273	1.25262	38593.2	3.79889	1.92558		-0.940094	0.986858	1.34179	0.462852		-0.452808	1.25262	1.92558	0.908462
ldhA	187.11	0.0157195	-5.9913	383.59	0.0234989	-5.41126	563.84	0.0415982	-4.58733		ldhA	403.91	0.0258412	-5.27418	466.14	0.0245349	-5.34902	1638.5	0.161284	-2.63232		-5.9913	-5.41126	-4.58733	-5.32997		-5.27418	-5.34902	-2.63232	-4.41851
mliC	1496.14	0.125694	-2.99202	1946.2	0.119225	-3.06824	2940.08	0.216909	-2.20484		mliC	1093.55	0.0699628	-3.83727	1841.1	0.0969049	-3.36729	2961.14	0.291477	-1.77855		-2.99202	-3.06824	-2.20484	-2.75503		-3.83727	-3.36729	-1.77855	-2.99437
narG	197.7	0.0166092	-5.91188	570.73	0.0349631	-4.83802	691.27	0.0509996	-4.29337		narG	759.77	0.0486083	-4.36265	730.62	0.0384556	-4.70066	2968.75	0.292226	-1.77484		-5.91188	-4.83802	-4.29337	-5.01442		-4.36265	-4.70066	-1.77484	-3.61272
ndvB	89.2	0.00749387	-7.06007	291.36	0.0178488	-5.80803	453.27	0.0334407	-4.90225		ndvB	368.84	0.0235975	-5.40522	374.22	0.0196968	-5.6659	1652.63	0.162675	-2.61993		-7.06007	-5.80803	-4.90225	-5.92345		-5.40522	-5.6659	-2.61993	-4.56368
nirS	192.41	0.0161648	-5.951	189.1	0.0115843	-6.43168	286.49	0.0211363	-5.56414		nirS	1642.92	0.10511	-3.25003	1880.49	0.0989782	-3.33675	1908.03	0.187815	-2.41261		-5.951	-6.43168	-5.56414	-5.98227		-3.25003	-3.33675	-2.41261	-2.9998
norC	568.18	0.0477339	-4.38884	230.21	0.0141028	-6.14788	346.46	0.0255606	-5.28993		norC	30667.4	1.96203	0.972346	15557	0.818828	-0.288367	9886.29	0.973148	-0.0392686		-4.38884	-6.14788	-5.28993	-5.27555		0.972346	-0.288367	-0.0392686	0.214903
pchC	87.44	0.00734601	-7.08882	332.46	0.0203666	-5.61765	410.17	0.030261	-5.0464		pchC	3954.69	0.253012	-1.98272	796.28	0.0419116	-4.57651	2060.18	0.202792	-2.30193		-7.08882	-5.61765	-5.0464	-5.91762		-1.98272	-4.57651	-2.30193	-2.95372
pchP	129.78	0.0109031	-6.51912	409.32	0.0250751	-5.3176	584.45	0.0431187	-4.53554		pchP	346.77	0.0221855	-5.49424	398.61	0.0209805	-5.5748	1564.6	0.15401	-2.6989		-6.51912	-5.3176	-4.53554	-5.45742		-5.49424	-5.5748	-2.6989	-4.58932
pelA	103.32	0.00868012	-6.84807	384.59	0.0235601	-5.40751	490.75	0.0362059	-4.78763		pelA	206.5	0.0132114	-6.24207	501.78	0.0264108	-5.24273	1839.56	0.181075	-2.46534		-6.84807	-5.40751	-4.78763	-5.68107		-6.24207	-5.24273	-2.46534	-4.65005
phuR	164.18	0.0137931	-6.17991	378.58	0.023192	-5.43023	513.24	0.0378651	-4.72299		phuR	1111.73	0.0711259	-3.81348	843.17	0.0443796	-4.49396	2255.81	0.222049	-2.17105		-6.17991	-5.43023	-4.72299	-5.44438		-3.81348	-4.49396	-2.17105	-3.49283
phzA2	281.5	0.0236494	-5.40205	701.73	0.0429883	-4.53991	1118.55	0.0825228	-3.59906		phzA2	602.62	0.0385542	-4.69697	1518.46	0.079923	-3.64525	3421.95	0.336837	-1.56988		-5.40205	-4.53991	-3.59906	-4.51368		-4.69697	-3.64525	-1.56988	-3.30403
phzC	338.83	0.0284658	-5.13463	1714.95	0.105059	-3.25073	1635.77	0.120682	-3.05072		phzC	659.76	0.0422099	-4.56627	4328.41	0.227823	-2.13402	4863.06	0.478691	-1.06283		-5.13463	-3.25073	-3.05072	-3.81203		-4.56627	-2.13402	-1.06283	-2.58771
phzH	108.61	0.00912454	-6.77603	394.29	0.0241544	-5.37157	494.5	0.0364825	-4.77665		phzH	492.23	0.0314917	-4.98888	451.13	0.0237449	-5.39624	1818.91	0.179043	-2.48162		-6.77603	-5.37157	-4.77665	-5.64142		-4.98888	-5.39624	-2.48162	-4.28892
phzM	501.14	0.0421018	-4.56997	937.65	0.0574408	-4.12178	1247.85	0.0920622	-3.44125		phzM	620.8	0.0397173	-4.65409	818.79	0.0430964	-4.53629	2798.12	0.27543	-1.86024		-4.56997	-4.12178	-3.44125	-4.04433		-4.65409	-4.53629	-1.86024	-3.68354
plcH	152.71	0.0128295	-6.28439	460.79	0.0282282	-5.14672	678.16	0.0500324	-4.32099		plcH	487.03	0.0311591	-5.0042	531.79	0.0279904	-5.15893	2163.43	0.212955	-2.23138		-6.28439	-5.14672	-4.32099	-5.2507		-5.0042	-5.15893	-2.23138	-4.1315
plcR	142.13	0.0119406	-6.38798	629.88	0.0385867	-4.69575	648.17	0.0478198	-4.38625		plcR	287.02	0.0183629	-5.76706	503.65	0.0265092	-5.23736	1292.89	0.127264	-2.9741		-6.38798	-4.69575	-4.38625	-5.15666		-5.76706	-5.23736	-2.9741	-4.65951
pldA	159.77	0.0134226	-6.21919	480.84	0.0294564	-5.08527	601.32	0.0443634	-4.49449		pldA	438.98	0.0280849	-5.15406	556.17	0.0292736	-5.09426	1748.27	0.172089	-2.53877		-6.21919	-5.08527	-4.49449	-5.26632		-5.15406	-5.09426	-2.53877	-4.26236
popB	159.77	0.0134226	-6.21919	522.94	0.0320355	-4.96418	824.33	0.0608163	-4.0394		popB	755.87	0.0483588	-4.37008	818.79	0.0430964	-4.53629	2286.24	0.225044	-2.15172		-6.21919	-4.96418	-4.0394	-5.07426		-4.37008	-4.53629	-2.15172	-3.68603
pqsA	1105.37	0.0928644	-3.42873	2028.4	0.124261	-3.00856	2179.23	0.160776	-2.63687		pqsA	797.43	0.0510177	-4.29286	940.71	0.0495136	-4.33603	1998.23	0.196694	-2.34598		-3.42873	-3.00856	-2.63687	-3.02472		-4.29286	-4.33603	-2.34598	-3.65829
pqsE	1730.78	0.145406	-2.78184	6851.89	0.419749	-1.2524	5895.38	0.434941	-1.20111		pqsE	1166.28	0.0746159	-3.74437	2043.68	0.107568	-3.21669	1799.35	0.177117	-2.49722		-2.78184	-1.2524	-1.20111	-1.74512		-3.74437	-3.21669	-2.49722	-3.15276
pqsH	700.49	0.0588496	-4.08682	1620.71	0.0992853	-3.33228	2134.26	0.157458	-2.66696		pqsH	1276.67	0.0816784	-3.6139	2615.8	0.137681	-2.8606	3153.51	0.310413	-1.68774		-4.08682	-3.33228	-2.66696	-3.36202		-3.6139	-2.8606	-1.68774	-2.72075
pscC	79.5	0.00667895	-7.22616	276.32	0.0169275	-5.88449	329.59	0.024316	-5.36195		pscC	206.5	0.0132114	-6.24207	379.85	0.0199931	-5.64435	1512.43	0.148875	-2.74783		-7.22616	-5.88449	-5.36195	-6.15753		-6.24207	-5.64435	-2.74783	-4.87809
pslA	330.01	0.0277248	-5.17268	937.32	0.0574206	-4.12229	1126.04	0.0830754	-3.58943		pslA	954.58	0.0610718	-4.03335	1334.63	0.0702472	-3.83141	2607.93	0.256709	-1.96179		-5.17268	-4.12229	-3.58943	-4.2948		-4.03335	-3.83141	-1.96179	-3.27552
pvdA	119.19	0.0100134	-6.64193	356.19	0.0218203	-5.51818	515.12	0.0380038	-4.71771		pvdA	4689.79	0.300042	-1.73676	1441.55	0.0758749	-3.72023	3408.91	0.335553	-1.57539		-6.64193	-5.51818	-4.71771	-5.62594		-1.73676	-3.72023	-1.57539	-2.34413
rhlA	306.2	0.0257245	-5.28071	1377.43	0.0843819	-3.56692	1210.37	0.089297	-3.48524		rhlA	8031.47	0.513835	-0.960623	19588	1.031	0.0440465	19740.4	1.94313	0.95838		-5.28071	-3.56692	-3.48524	-4.11096		-0.960623	0.0440465	0.95838	0.0139344
rhlI	2182.41	0.183349	-2.44734	1342.67	0.0822525	-3.6038	1838.16	0.135613	-2.88243		rhlI	4235.22	0.27096	-1.88385	3416.77	0.179839	-2.47522	3390.43	0.333734	-1.58323		-2.44734	-3.6038	-2.88243	-2.97786		-1.88385	-2.47522	-1.58323	-1.98077
syring synthase	105.96	0.00890191	-6.81167	427.7	0.0262011	-5.25423	539.48	0.039801	-4.65105		syring synthase	164.94	0.0105525	-6.56627	441.75	0.0232512	-5.42655	1753.7	0.172624	-2.5343		-6.81167	-5.25423	-4.65105	-5.57232		-6.56627	-5.42655	-2.5343	-4.84237
toxA	38.92	0.00326975	-8.25661	124.94	0.00765387	-7.02959	181.54	0.0133934	-6.22233		toxA	84.42	0.005401	-7.53256	119.11	0.00626926	-7.31749	562.56	0.0553751	-4.17462		-8.25661	-7.02959	-6.22233	-7.16951		-7.53256	-7.31749	-4.17462	-6.34156
fbp	4059.5	0.341047	-1.55196	4334.55	0.265536	-1.91302	4830.95	0.356411	-1.48839		fbp	3178.04	0.203324	-2.29815	2762.12	0.145382	-2.78208	4290.31	0.422313	-1.24362		-1.55196	-1.91302	-1.48839	-1.65112		-2.29815	-2.78208	-1.24362	-2.10795
ppiD	4380.58	0.368021	-1.44214	2719.14	0.166576	-2.58575	2938.2	0.21677	-2.20576		ppiD	4261.2	0.272622	-1.87503	3666.25	0.19297	-2.37355	4414.21	0.434509	-1.20254		-1.44214	-2.58575	-2.20576	-2.07788		-1.87503	-2.37355	-1.20254	-1.81704
rpoD	11903.1	1	0	16323.8	1	0	13554.4	1	0		rpoD	15630.5	1	0	18999	1	0	10159.1	1	0		0	0	0	0		0	0	0	0
NEG_A	1			1							NEG_A							2.62
NEG_B	1			1							NEG_B							1
NEG_C	1			1							NEG_C							1
NEG_D	1			2.88							NEG_D							1
NEG_E	1			1							NEG_E							1
NEG_F	1			1							NEG_F							1
NEG_G	5.12			13.88							NEG_G							4.62
NEG_H	6.12			17.88							NEG_H							1
POS_A	23660.1			15670.9							POS_A							32475.6
POS_B	5551.12			3544.88							POS_B							7403.62
POS_C	1513.12			960.88							POS_C							1902.62
POS_D	399.12			250.88							POS_D							484.62
POS_E	87.12			39.88							POS_E							108.62
POS_F	12.12			4.88							POS_F							37.62

## Sheet: algIND Raw
								with S. aureus
	PAO1algIND			PAO1algIND+ 0.5% Arabinose					PAO1algIND			PAO1algIND+ 0.5% Arabinose
Gene	Replicate #1	Replicate #2		Gene	Replicate #1	Replicate #2		Gene	Replicate #1	Replicate #2		Gene	Replicate #1	Replicate #2
Ivy	469.55	1074.88		Ivy	419.79	915.33		Ivy	815.27	815.98		Ivy	506.85	874.57
PA1673	3198.83	12828.2		PA1673	4033.5	13936.8		PA1673	3094.38	10374.2		PA1673	3659.28	11911.5
PA2072	466.23	991.06		PA2072	355.02	739.16		PA2072	1133.09	907.73		PA2072	617.05	1201.35
PA4108	159.65	402.75		PA4108	136.26	331.28		PA4108	277.75	372.54		PA4108	171.81	530.06
PA4929	341.16	855.67		PA4929	323.24	746.82		PA4929	1079.33	576.89		PA4929	480.05	790.98
adhA	5174.41	19222.3		adhA	9628.21	25148.7		adhA	3136.04	13030.7		adhA	8196.57	20899.2
algD	1016.29	3138		algD	46700.2	146149		algD	904.64	2664.8		algD	60118.6	172017
algI	288.04	691.27		algI	8269.25	19572.5		algI	593.55	437.88		algI	7414.79	23933.9
algU	1850.79	5149.54		algU	1820.3	5815.63		algU	1891	5554.8		algU	2186.56	7795.15
anr	1385.95	5402.6		anr	1689.54	6866.92		anr	1077.99	6390.25		anr	1984.04	7326.51
arcA	7123.43	21153.2		arcA	11496.8	14237.5		arcA	6500.27	18589.7		arcA	12028	20574.9
arcD	1183.41	2562.58		arcD	1754.31	2121.74		arcD	1333.99	3010.94		arcD	1509.02	2845.36
bfrB	274.75	4018.05		bfrB	847.52	6340.32		bfrB	357.71	4812.49		bfrB	678.1	8278.98
capB	20185.5	11866		capB	16559.9	16882		capB	8645	11543.3		capB	24360.8	14738.5
ccoN2	2425.2	14604.5		ccoN2	4832.74	22222.7		ccoN2	1866.81	9900.23		ccoN2	3902	14660
ccoP1	1088.23	2754.39		ccoP1	1874.07	4241.56		ccoP1	742.71	2675.92		ccoP1	1721.96	3924.49
ccoP2	964.27	5666.94		ccoP2	1767.75	8077.16		ccoP2	436.99	3583.65		ccoP2	1437.54	4388.06
cdrA	446.3	899.19		cdrA	421.01	739.16		cdrA	877.76	588.01		cdrA	658.74	747.91
cgrA	189.53	605.84		cgrA	164.37	530.43		cgrA	304.63	467.07		cgrA	171.81	459.13
cif	341.16	649.36		cif	263.36	384.9		cif	719.86	404.52		cif	411.55	367.94
cifR	233.8	518.8		cifR	170.48	457.67		cifR	449.76	449		cifR	329.65	494.6
cioA	1300.73	3366.88		cioA	1354.68	3083.03		cioA	865	2927.53		cioA	938.69	3010.02
clpV2	124.23	225.45		clpV2	105.71	237.45		clpV2	242.14	190.44		clpV2	174.78	299.55
coxB	381	849.22		coxB	405.12	1133.64		coxB	691.64	939.7		coxB	920.82	2399.53
cupA1	547.02	2088.71		cupA1	669.09	1800.03		cupA1	1364.22	1299.73		cupA1	637.89	1515.46
cupA3	336.73	671.92		cupA3	359.9	451.92		cupA3	1683.38	426.76		cupA3	463.67	411
cyoA	911.15	623.57		cyoA	517.55	327.45		cyoA	481.34	535.18		cyoA	351.99	449
dnr	653.27	1456.88		dnr	559.1	1305.98		dnr	1547.65	1384.53		dnr	728.73	1358.4
drug efflux transporter	210.56	526.86		drug efflux transporter	187.59	413.62		drug efflux transporter	346.96	364.2		drug efflux transporter	223.92	446.47
erbR	426.38	652.58		erbR	353.79	453.84		erbR	1465.68	425.37		erbR	560.46	416.07
ercS	332.31	665.48		ercS	249.92	409.79		ercS	748.76	454.56		ercS	369.86	504.73
exoT	389.86	828.27		exoT	344.02	672.14		exoT	773.62	529.62		exoT	436.87	628.86
exoU	1.11	3.02		exoU	4.28	9.57		exoU	3.61	1.39		exoU	2.05	2.53
feoB	1101.51	2448.14		feoB	1098.05	1819.18		feoB	1647.09	2071.23		feoB	1123.34	1946.1
flgD	560.3	997.51		flgD	476	796.61		flgD	903.29	635.27		flgD	573.86	783.38
flgG	617.85	997.51		flgG	440.56	731.5		flgG	942.26	664.46		flgG	620.02	798.58
flgK	765.05	1619.67		flgK	717.98	1292.57		flgK	1579.23	1110.68		flgK	831.48	1416.67
fliC	4205.99	7696.21		fliC	4424.57	9226.11		fliC	3571.43	6034.38		fliC	4534.87	8527.23
fliC type A	11.34	15.92		fliC type A	3.06	7.66		fliC type A	4.28	4.17		fliC type A	8	1
hasR	543.7	878.24		hasR	413.68	555.33		hasR	1358.85	536.58		hasR	570.88	525
hcnA	311.28	767.02		hcnA	248.69	968.95		hcnA	408.1	706.17		hcnA	497.92	1034.16
hsiB2	429.7	744.46		hsiB2	367.24	769.8		hsiB2	480.67	613.03		hsiB2	634.92	861.91
lasB	7997.77	13803.4		lasB	3347.91	9425.26		lasB	9216.79	33344.1		lasB	16729.1	35601.6
lasI	16090.5	56126.4		lasI	23344.9	90669.8		lasI	5966.78	40026.3		lasI	19008.9	66863.2
ldhA	357.76	800.87		ldhA	337.91	698.95		ldhA	948.31	557.43		ldhA	454.73	778.31
mliC	1445.71	3257.27		mliC	2032.94	4569.01		mliC	1737.8	2189.39		mliC	2558.83	3468.52
narG	568.05	1244.12		narG	556.66	729.59		narG	2262.56	763.16		narG	658.74	709.92
ndvB	345.59	641.3		ndvB	247.47	407.88		ndvB	846.85	378.1		ndvB	453.25	514.86
nirS	310.17	557.49		nirS	165.59	373.41		nirS	480.67	332.23		nirS	240.3	324.88
norC	1130.29	560.71		norC	208.37	327.45		norC	650.66	301.65		norC	392.19	256.48
pchC	4539.13	815.38		pchC	1269.14	518.94		pchC	2159.09	419.81		pchC	3371.88	426.2
pchP	306.85	633.24		pchP	216.92	415.54		pchP	738.68	419.81		pchP	280.51	370.47
pelA	322.35	757.35		pelA	319.58	497.88		pelA	1131.74	504.6		pelA	499.41	562.99
phuR	1546.43	1155.47		phuR	1286.25	716.18		phuR	984.59	1094		phuR	1019.1	1287.48
phzA2	1029.57	4048.68		phzA2	662.98	2033.65		phzA2	1529.51	3867.23		phzA2	1653.46	3321.6
phzC	1737.9	5950.62		phzC	845.07	3789.64		phzC	1607.45	6766.96		phzC	2956.42	6386.71
phzH	418.63	758.96		phzH	322.02	524.69		phzH	815.95	428.15		phzH	444.31	519.93
phzM	881.26	2119.33		phzM	638.54	2738.34		phzM	1607.45	2324.23		phzM	2116.57	4882.02
plcH	434.13	905.64		plcH	394.12	597.46		plcH	1151.9	572.72		plcH	499.41	682.05
plcR	254.83	428.54		plcR	226.7	340.86		plcR	840.81	284.97		plcR	295.4	286.88
pldA	390.97	995.9		pldA	306.13	785.12		pldA	690.97	645		pldA	433.89	763.11
popB	421.95	992.68		popB	364.79	710.44		popB	1174.07	699.22		popB	533.66	611.12
pqsA	665.44	1664.8		pqsA	531	1945.56		pqsA	1074.63	1757.07		pqsA	908.91	2318.47
pqsE	1135.82	3170.24		pqsE	1646.76	5995.63		pqsE	912.03	3789.39		pqsE	2633.29	7688.76
pqsH	1218.83	2556.14		pqsH	824.3	2567.92		pqsH	1138.46	2928.92		pqsH	1610.28	3174.68
pscC	272.54	630.02		pscC	274.36	400.22		pscC	961.75	364.2		pscC	337.1	350.21
pslA	687.58	2435.25		pslA	617.76	2102.59		pslA	1214.39	2364.54		pslA	764.47	2873.23
pvdA	8760.33	1450.43		pvdA	1573.44	635.76		pvdA	3302	1905.81		pvdA	3919.87	897.37
rhlA	10619.7	26627		rhlA	8171.48	22452.5		rhlA	3670.2	17608.3		rhlA	6960.62	21147.4
rhlI	3425.72	6759.75		rhlI	2239.47	7073.74		rhlI	1787.52	7976.34		rhlI	3629.5	8484.17
syring synthase	486.15	1137.74		syring synthase	342.8	1133.64		syring synthase	908.67	708.95		syring synthase	911.89	1029.09
toxA	115.38	262.52		toxA	82.49	149.36		toxA	215.26	190.44		toxA	113.73	155.16
fbp	1020.72	2344.99		fbp	1055.27	2010.67		fbp	2112.05	2103.21		fbp	1081.65	1938.5
ppiD	2430.74	4648.27		ppiD	2078.16	5009.45		ppiD	2223.59	3825.53		ppiD	2421.84	4236.07
rpoD	6130.66	17650.8		rpoD	6935.95	19101.4		rpoD	3238.84	23912.3		rpoD	5806.57	23429.8
	3.25	1			1	1			1	1			1.38	1
	1.25	1			1	1			1	2			1	1.25
	1	1			1	1			1	1			1	1
	1	1			1	2			1	1			1.38	1
	1.25	1			4.5	3			1	5			1.38	1
	1	1.88			3.5	2			1	1			1	1
	1	1			5.5	4			1	4			1	12.25
	1	1			1	1			1.38	1			2.38	3.25
	22207.2	26538.9			24812.5	30573			21241.4	29910			26425.4	29784.2
	5335.25	6222.88			5741.5	7219			5155.38	6916			6297.38	6766.25
	1370.25	1534.88			1509.5	1861			1283.38	1688			1588.38	1604.25
	388.25	423.88			391.5	455			349.38	445			447.38	455.25
	51.25	69.88			76.5	91			66.38	88			95.38	81.25
	22.25	28.88			17.5	34			22.38	24			22.38	33.25

## Sheet: algIND Calibrated
	PAO1algIND			PAO1algIND+ 0.5% Arabinose
Gene	Replicate #1	Replicate #2		Gene	Replicate #1	Replicate #2
Ivy	469.55	1074.88		Ivy	419.79	915.33
PA1673	3198.83	12828.2		PA1673	4033.5	13936.8
PA2072	466.23	991.06		PA2072	355.02	739.16
PA4108	159.65	402.75		PA4108	136.26	331.28
PA4929	341.16	855.67		PA4929	323.24	746.82
adhA	5174.41	19222.3		adhA	9628.21	25148.7
algD	1016.29	3138		algD	46700.2	146149
algI	288.04	691.27		algI	8269.25	19572.5
algU	1850.79	5149.54		algU	1820.3	5815.63
anr	1385.95	5402.6		anr	1689.54	6866.92
arcA	7123.43	21153.2		arcA	11496.8	14237.5
arcD	1183.41	2562.58		arcD	1754.31	2121.74
bfrB	274.75	4018.05		bfrB	847.52	6340.32
capB	20185.5	11866		capB	16559.9	16882
ccoN2	2425.2	14604.5		ccoN2	4832.74	22222.7
ccoP1	1088.23	2754.39		ccoP1	1874.07	4241.56
ccoP2	964.27	5666.94		ccoP2	1767.75	8077.16
cdrA	446.3	899.19		cdrA	421.01	739.16
cgrA	189.53	605.84		cgrA	164.37	530.43
cif	341.16	649.36		cif	263.36	384.9
cifR	233.8	518.8		cifR	170.48	457.67
cioA	1300.73	3366.88		cioA	1354.68	3083.03
clpV2	124.23	225.45		clpV2	105.71	237.45
coxB	381	849.22		coxB	405.12	1133.64
cupA1	547.02	2088.71		cupA1	669.09	1800.03
cupA3	336.73	671.92		cupA3	359.9	451.92
cyoA	911.15	623.57		cyoA	517.55	327.45
dnr	653.27	1456.88		dnr	559.1	1305.98
drug efflux transporter	210.56	526.86		drug efflux transporter	187.59	413.62
erbR	426.38	652.58		erbR	353.79	453.84
ercS	332.31	665.48		ercS	249.92	409.79
exoT	389.86	828.27		exoT	344.02	672.14
exoU	1.11	3.02		exoU	4.28	9.57
feoB	1101.51	2448.14		feoB	1098.05	1819.18
flgD	560.3	997.51		flgD	476	796.61
flgG	617.85	997.51		flgG	440.56	731.5
flgK	765.05	1619.67		flgK	717.98	1292.57
fliC	4205.99	7696.21		fliC	4424.57	9226.11
fliC type A	11.34	15.92		fliC type A	3.06	7.66
hasR	543.7	878.24		hasR	413.68	555.33
hcnA	311.28	767.02		hcnA	248.69	968.95
hsiB2	429.7	744.46		hsiB2	367.24	769.8
lasB	7997.77	13803.4		lasB	3347.91	9425.26
lasI	16090.5	56126.4		lasI	23344.9	90669.8
ldhA	357.76	800.87		ldhA	337.91	698.95
mliC	1445.71	3257.27		mliC	2032.94	4569.01
narG	568.05	1244.12		narG	556.66	729.59
ndvB	345.59	641.3		ndvB	247.47	407.88
nirS	310.17	557.49		nirS	165.59	373.41
norC	1130.29	560.71		norC	208.37	327.45
pchC	4539.13	815.38		pchC	1269.14	518.94
pchP	306.85	633.24		pchP	216.92	415.54
pelA	322.35	757.35		pelA	319.58	497.88
phuR	1546.43	1155.47		phuR	1286.25	716.18
phzA2	1029.57	4048.68		phzA2	662.98	2033.65
phzC	1737.9	5950.62		phzC	845.07	3789.64
phzH	418.63	758.96		phzH	322.02	524.69
phzM	881.26	2119.33		phzM	638.54	2738.34
plcH	434.13	905.64		plcH	394.12	597.46
plcR	254.83	428.54		plcR	226.7	340.86
pldA	390.97	995.9		pldA	306.13	785.12
popB	421.95	992.68		popB	364.79	710.44
pqsA	665.44	1664.8		pqsA	531	1945.56
pqsE	1135.82	3170.24		pqsE	1646.76	5995.63
pqsH	1218.83	2556.14		pqsH	824.3	2567.92
pscC	272.54	630.02		pscC	274.36	400.22
pslA	687.58	2435.25		pslA	617.76	2102.59
pvdA	8760.33	1450.43		pvdA	1573.44	635.76
rhlA	10619.7	26627		rhlA	8171.48	22452.5
rhlI	3425.72	6759.75		rhlI	2239.47	7073.74
syring synthase	486.15	1137.74		syring synthase	342.8	1133.64
toxA	115.38	262.52		toxA	82.49	149.36
fbp	1020.72	2344.99		fbp	1055.27	2010.67
ppiD	2430.74	4648.27		ppiD	2078.16	5009.45
rpoD	6130.66	17650.8		rpoD	6935.95	19101.4

## Sheet: algIND Norm. RpoD
	PAO1algIND							PAO1algIND+ 0.5% Arabinose
Gene	Replicate #1	Div by RpoD	log2	Replicate #2	Div by RpoD	log2		Gene	Replicate #1	Div by RpoD	log2	Replicate #2	Div by RpoD	log2		1	2	Mean		1	2	Mean
Ivy	469.55	0.0765904	-3.70669	1074.88	0.060897	-4.03748		Ivy	419.79	0.0605238	-4.04635	915.33	0.0479196	-4.38324		-3.70669	-4.03748	-3.87209		-4.04635	-4.38324	-4.2148
PA1673	3198.83	0.521776	-0.938498	12828.2	0.72678	-0.46041		PA1673	4033.5	0.581535	-0.782061	13936.8	0.729624	-0.454774		-0.938498	-0.46041	-0.699454		-0.782061	-0.454774	-0.618418
PA2072	466.23	0.0760489	-3.71693	991.06	0.0561482	-4.15462		PA2072	355.02	0.0511855	-4.28812	739.16	0.0386967	-4.69165		-3.71693	-4.15462	-3.93577		-4.28812	-4.69165	-4.48988
PA4108	159.65	0.0260412	-5.26306	402.75	0.0228177	-5.4537		PA4108	136.26	0.0196455	-5.66966	331.28	0.0173432	-5.84948		-5.26306	-5.4537	-5.35838		-5.66966	-5.84948	-5.75957
PA4929	341.16	0.0556482	-4.16752	855.67	0.0484777	-4.36653		PA4929	323.24	0.0466036	-4.42342	746.82	0.0390977	-4.67677		-4.16752	-4.36653	-4.26703		-4.42342	-4.67677	-4.55009
adhA	5174.41	0.844022	-0.244648	19222.3	1.08903	0.123048		adhA	9628.21	1.38816	0.473174	25148.7	1.31659	0.396808		-0.244648	0.123048	-0.0607999		0.473174	0.396808	0.434991
algD	1016.29	0.165772	-2.59273	3138	0.177783	-2.49181		algD	46700.2	6.73307	2.75126	146149	7.65123	2.93569		-2.59273	-2.49181	-2.54227		2.75126	2.93569	2.84348
algI	288.04	0.0469835	-4.4117	691.27	0.0391637	-4.67434		algI	8269.25	1.19223	0.253663	19572.5	1.02466	0.0351475		-4.4117	-4.67434	-4.54302		0.253663	0.0351475	0.144405
algU	1850.79	0.301891	-1.7279	5149.54	0.291746	-1.77722		algU	1820.3	0.262444	-1.92992	5815.63	0.304461	-1.71567		-1.7279	-1.77722	-1.75256		-1.92992	-1.71567	-1.82279
anr	1385.95	0.226069	-2.14517	5402.6	0.306083	-1.70801		anr	1689.54	0.243592	-2.03746	6866.92	0.359499	-1.47594		-2.14517	-1.70801	-1.92659		-2.03746	-1.47594	-1.7567
arcA	7123.43	1.16194	0.21653	21153.2	1.19843	0.261147		arcA	11496.8	1.65756	0.729064	14237.5	0.745363	-0.423984		0.21653	0.261147	0.238839		0.729064	-0.423984	0.15254
arcD	1183.41	0.193031	-2.37309	2562.58	0.145182	-2.78406		arcD	1754.31	0.25293	-1.98319	2121.74	0.111078	-3.17036		-2.37309	-2.78406	-2.57858		-1.98319	-3.17036	-2.57677
bfrB	274.75	0.0448157	-4.47985	4018.05	0.227641	-2.13516		bfrB	847.52	0.122192	-3.03277	6340.32	0.33193	-1.59105		-4.47985	-2.13516	-3.30751		-3.03277	-1.59105	-2.31191
capB	20185.5	3.29255	1.7192	11866	0.672263	-0.572902		capB	16559.9	2.38754	1.25553	16882	0.883809	-0.178193		1.7192	-0.572902	0.573151		1.25553	-0.178193	0.538667
ccoN2	2425.2	0.395585	-1.33794	14604.5	0.827411	-0.273324		ccoN2	4832.74	0.696767	-0.521252	22222.7	1.16341	0.218358		-1.33794	-0.273324	-0.805631		-0.521252	0.218358	-0.151447
ccoP1	1088.23	0.177506	-2.49406	2754.39	0.156049	-2.67993		ccoP1	1874.07	0.270197	-1.88792	4241.56	0.222055	-2.17101		-2.49406	-2.67993	-2.58699		-1.88792	-2.17101	-2.02946
ccoP2	964.27	0.157286	-2.66853	5666.94	0.321059	-1.63909		ccoP2	1767.75	0.254868	-1.97218	8077.16	0.422857	-1.24176		-2.66853	-1.63909	-2.15381		-1.97218	-1.24176	-1.60697
cdrA	446.3	0.072798	-3.77996	899.19	0.0509434	-4.29496		cdrA	421.01	0.0606997	-4.04217	739.16	0.0386967	-4.69165		-3.77996	-4.29496	-4.03746		-4.04217	-4.69165	-4.36691
cgrA	189.53	0.0309151	-5.01554	605.84	0.0343237	-4.86465		cgrA	164.37	0.0236983	-5.39907	530.43	0.0277692	-5.17037		-5.01554	-4.86465	-4.9401		-5.39907	-5.17037	-5.28472
cif	341.16	0.0556482	-4.16752	649.36	0.0367893	-4.76457		cif	263.36	0.0379703	-4.71899	384.9	0.0201504	-5.63305		-4.16752	-4.76457	-4.46605		-4.71899	-5.63305	-5.17602
cifR	233.8	0.0381362	-4.7127	518.8	0.0293925	-5.08841		cifR	170.48	0.0245792	-5.34642	457.67	0.02396	-5.38323		-4.7127	-5.08841	-4.90055		-5.34642	-5.38323	-5.36482
cioA	1300.73	0.212168	-2.23672	3366.88	0.19075	-2.39025		cioA	1354.68	0.195313	-2.35614	3083.03	0.161404	-2.63126		-2.23672	-2.39025	-2.31348		-2.35614	-2.63126	-2.4937
clpV2	124.23	0.0202637	-5.62496	225.45	0.0127728	-6.29078		clpV2	105.71	0.0152409	-6.03591	237.45	0.012431	-6.32991		-5.62496	-6.29078	-5.95787		-6.03591	-6.32991	-6.18291
coxB	381	0.0621467	-4.00818	849.22	0.0481123	-4.37745		coxB	405.12	0.0584087	-4.09767	1133.64	0.0593486	-4.07464		-4.00818	-4.37745	-4.19281		-4.09767	-4.07464	-4.08616
cupA1	547.02	0.0892269	-3.48638	2088.71	0.118335	-3.07905		cupA1	669.09	0.096467	-3.37382	1800.03	0.0942356	-3.40758		-3.48638	-3.07905	-3.28271		-3.37382	-3.40758	-3.3907
cupA3	336.73	0.0549256	-4.18638	671.92	0.0380674	-4.7153		cupA3	359.9	0.0518891	-4.26843	451.92	0.023659	-5.40147		-4.18638	-4.7153	-4.45084		-4.26843	-5.40147	-4.83495
cyoA	911.15	0.148622	-2.75028	623.57	0.0353282	-4.82304		cyoA	517.55	0.0746185	-3.74432	327.45	0.0171427	-5.86626		-2.75028	-4.82304	-3.78666		-3.74432	-5.86626	-4.80529
dnr	653.27	0.106558	-3.23029	1456.88	0.0825391	-3.59878		dnr	559.1	0.080609	-3.63292	1305.98	0.068371	-3.87047		-3.23029	-3.59878	-3.41453		-3.63292	-3.87047	-3.75169
drug efflux transporter	210.56	0.0343454	-4.86374	526.86	0.0298491	-5.06617		drug efflux transporter	187.59	0.027046	-5.20844	413.62	0.0216539	-5.52923		-4.86374	-5.06617	-4.96495		-5.20844	-5.52923	-5.36883
erbR	426.38	0.0695488	-3.84583	652.58	0.0369717	-4.75743		erbR	353.79	0.0510082	-4.29313	453.84	0.0237595	-5.39535		-3.84583	-4.75743	-4.30163		-4.29313	-5.39535	-4.84424
ercS	332.31	0.0542046	-4.20544	665.48	0.0377026	-4.72919		ercS	249.92	0.0360326	-4.79456	409.79	0.0214534	-5.54265		-4.20544	-4.72919	-4.46732		-4.79456	-5.54265	-5.1686
exoT	389.86	0.0635918	-3.97501	828.27	0.0469254	-4.41349		exoT	344.02	0.0495996	-4.33353	672.14	0.035188	-4.82877		-3.97501	-4.41349	-4.19425		-4.33353	-4.82877	-4.58115
exoU	1.11	0.000181057	-12.4313	3.02	0.000171097	-12.5129		exoU	4.28	0.000617075	-10.6623	9.57	0.000501011	-10.9629		-12.4313	-12.5129	-12.4721		-10.6623	-10.9629	-10.8126
feoB	1101.51	0.179672	-2.47656	2448.14	0.138699	-2.84997		feoB	1098.05	0.158313	-2.65915	1819.18	0.0952381	-3.39232		-2.47656	-2.84997	-2.66327		-2.65915	-3.39232	-3.02573
flgD	560.3	0.0913931	-3.45177	997.51	0.0565136	-4.14526		flgD	476	0.0686279	-3.86506	796.61	0.0417043	-4.58366		-3.45177	-4.14526	-3.79851		-3.86506	-4.58366	-4.22436
flgG	617.85	0.10078	-3.31071	997.51	0.0565136	-4.14526		flgG	440.56	0.0635183	-3.97668	731.5	0.0382957	-4.70668		-3.31071	-4.14526	-3.72799		-3.97668	-4.70668	-4.34168
flgK	765.05	0.124791	-3.00242	1619.67	0.091762	-3.44596		flgK	717.98	0.103516	-3.27208	1292.57	0.0676689	-3.88536		-3.00242	-3.44596	-3.22419		-3.27208	-3.88536	-3.57872
fliC	4205.99	0.686058	-0.543597	7696.21	0.436027	-1.19751		fliC	4424.57	0.637918	-0.648556	9226.11	0.483008	-1.04988		-0.543597	-1.19751	-0.870554		-0.648556	-1.04988	-0.849219
fliC type A	11.34	0.00184972	-9.07848	15.92	0.000901943	-10.1147		fliC type A	3.06	0.00044118	-11.1463	7.66	0.000401018	-11.284		-9.07848	-10.1147	-9.59658		-11.1463	-11.284	-11.2152
hasR	543.7	0.0886854	-3.49516	878.24	0.0497564	-4.32897		hasR	413.68	0.0596429	-4.06751	555.33	0.0290728	-5.10419		-3.49516	-4.32897	-3.91207		-4.06751	-5.10419	-4.58585
hcnA	311.28	0.0507743	-4.29976	767.02	0.0434553	-4.52432		hcnA	248.69	0.0358552	-4.80167	968.95	0.0507267	-4.30111		-4.29976	-4.52432	-4.41204		-4.80167	-4.30111	-4.55139
hsiB2	429.7	0.0700903	-3.83464	744.46	0.0421772	-4.56739		hsiB2	367.24	0.0529473	-4.2393	769.8	0.0403008	-4.63305		-3.83464	-4.56739	-4.20102		-4.2393	-4.63305	-4.43617
lasB	7997.77	1.30455	0.383555	13803.4	0.782027	-0.35471		lasB	3347.91	0.482689	-1.05083	9425.26	0.493433	-1.01907		0.383555	-0.35471	0.0144225		-1.05083	-1.01907	-1.03495
lasI	16090.5	2.62459	1.39209	56126.4	3.17982	1.66895		lasI	23344.9	3.36579	1.75094	90669.8	4.74677	2.24695		1.39209	1.66895	1.53052		1.75094	2.24695	1.99894
ldhA	357.76	0.0583559	-4.09898	800.87	0.0453731	-4.46202		ldhA	337.91	0.0487186	-4.35938	698.95	0.0365916	-4.77234		-4.09898	-4.46202	-4.2805		-4.35938	-4.77234	-4.56586
mliC	1445.71	0.235816	-2.08426	3257.27	0.18454	-2.438		mliC	2032.94	0.293102	-1.77053	4569.01	0.239198	-2.06372		-2.08426	-2.438	-2.26113		-1.77053	-2.06372	-1.91712
narG	568.05	0.0926572	-3.43195	1244.12	0.0704853	-3.82653		narG	556.66	0.0802572	-3.63923	729.59	0.0381957	-4.71045		-3.43195	-3.82653	-3.62924		-3.63923	-4.71045	-4.17484
ndvB	345.59	0.0563708	-4.14891	641.3	0.0363327	-4.78259		ndvB	247.47	0.0356793	-4.80877	407.88	0.0213534	-5.54939		-4.14891	-4.78259	-4.46575		-4.80877	-5.54939	-5.17908
nirS	310.17	0.0505932	-4.30491	557.49	0.0315844	-4.98464		nirS	165.59	0.0238742	-5.38841	373.41	0.0195488	-5.67677		-4.30491	-4.98464	-4.64478		-5.38841	-5.67677	-5.53259
norC	1130.29	0.184367	-2.43935	560.71	0.0317669	-4.97633		norC	208.37	0.030042	-5.05687	327.45	0.0171427	-5.86626		-2.43935	-4.97633	-3.70784		-5.05687	-5.86626	-5.46157
pchC	4539.13	0.740398	-0.433627	815.38	0.0461951	-4.43612		pchC	1269.14	0.18298	-2.45024	518.94	0.0271677	-5.20197		-0.433627	-4.43612	-2.43487		-2.45024	-5.20197	-3.8261
pchP	306.85	0.0500517	-4.32044	633.24	0.035876	-4.80084		pchP	216.92	0.0312747	-4.99886	415.54	0.0217544	-5.52255		-4.32044	-4.80084	-4.56064		-4.99886	-5.52255	-5.2607
pelA	322.35	0.05258	-4.24934	757.35	0.0429075	-4.54263		pelA	319.58	0.0460759	-4.43984	497.88	0.0260651	-5.26173		-4.24934	-4.54263	-4.39599		-4.43984	-5.26173	-4.85079
phuR	1546.43	0.252245	-1.9871	1155.47	0.0654628	-3.93318		phuR	1286.25	0.185447	-2.43092	716.18	0.0374936	-4.73721		-1.9871	-3.93318	-2.96014		-2.43092	-4.73721	-3.58407
phzA2	1029.57	0.167938	-2.574	4048.68	0.229377	-2.12421		phzA2	662.98	0.095586	-3.38706	2033.65	0.106466	-3.23153		-2.574	-2.12421	-2.3491		-3.38706	-3.23153	-3.30929
phzC	1737.9	0.283477	-1.8187	5950.62	0.337131	-1.56862		phzC	845.07	0.121839	-3.03695	3789.64	0.198396	-2.33354		-1.8187	-1.56862	-1.69366		-3.03695	-2.33354	-2.68525
phzH	418.63	0.0682847	-3.87229	758.96	0.0429987	-4.53956		phzH	322.02	0.0464277	-4.42887	524.69	0.0274687	-5.18607		-3.87229	-4.53956	-4.20593		-4.42887	-5.18607	-4.80747
phzM	881.26	0.143746	-2.7984	2119.33	0.12007	-3.05805		phzM	638.54	0.0920624	-3.44124	2738.34	0.143358	-2.8023		-2.7984	-3.05805	-2.92823		-3.44124	-2.8023	-3.12177
plcH	434.13	0.0708129	-3.81984	905.64	0.0513088	-4.28465		plcH	394.12	0.0568228	-4.13739	597.46	0.0312784	-4.99869		-3.81984	-4.28465	-4.05225		-4.13739	-4.99869	-4.56804
plcR	254.83	0.0415665	-4.58844	428.54	0.0242788	-5.36416		plcR	226.7	0.0326848	-4.93524	340.86	0.0178448	-5.80835		-4.58844	-5.36416	-4.9763		-4.93524	-5.80835	-5.3718
pldA	390.97	0.0637729	-3.97091	995.9	0.0564224	-4.14759		pldA	306.13	0.0441367	-4.50188	785.12	0.0411028	-4.60462		-3.97091	-4.14759	-4.05925		-4.50188	-4.60462	-4.55325
popB	421.95	0.0688262	-3.8609	992.68	0.05624	-4.15226		popB	364.79	0.0525941	-4.24896	710.44	0.0371931	-4.74882		-3.8609	-4.15226	-4.00658		-4.24896	-4.74882	-4.49889
pqsA	665.44	0.108543	-3.20366	1664.8	0.0943188	-3.40631		pqsA	531	0.0765576	-3.70731	1945.56	0.101854	-3.29542		-3.20366	-3.40631	-3.30499		-3.70731	-3.29542	-3.50136
pqsE	1135.82	0.185269	-2.43231	3170.24	0.179609	-2.47707		pqsE	1646.76	0.237424	-2.07446	5995.63	0.313885	-1.67169		-2.43231	-2.47707	-2.45469		-2.07446	-1.67169	-1.87308
pqsH	1218.83	0.198809	-2.33055	2556.14	0.144817	-2.78769		pqsH	824.3	0.118845	-3.07285	2567.92	0.134436	-2.895		-2.33055	-2.78769	-2.55912		-3.07285	-2.895	-2.98393
pscC	272.54	0.0444552	-4.4915	630.02	0.0356936	-4.80819		pscC	274.36	0.0395562	-4.65995	400.22	0.0209524	-5.57674		-4.4915	-4.80819	-4.64985		-4.65995	-5.57674	-5.11835
pslA	687.58	0.112154	-3.15644	2435.25	0.137968	-2.85759		pslA	617.76	0.0890664	-3.48898	2102.59	0.110075	-3.18344		-3.15644	-2.85759	-3.00702		-3.48898	-3.18344	-3.33621
pvdA	8760.33	1.42894	0.514943	1450.43	0.0821737	-3.60518		pvdA	1573.44	0.226853	-2.14017	635.76	0.0332835	-4.90905		0.514943	-3.60518	-1.54512		-2.14017	-4.90905	-3.52461
rhlA	10619.7	1.73223	0.792629	26627	1.50854	0.593156		rhlA	8171.48	1.17813	0.236504	22452.5	1.17544	0.233199		0.792629	0.593156	0.692893		0.236504	0.233199	0.234852
rhlI	3425.72	0.558785	-0.839635	6759.75	0.382972	-1.38469		rhlI	2239.47	0.322879	-1.63094	7073.74	0.370326	-1.43313		-0.839635	-1.38469	-1.11216		-1.63094	-1.43313	-1.53203
syring synthase	486.15	0.0792982	-3.65657	1137.74	0.0644583	-3.95549		syring synthase	342.8	0.0494237	-4.33865	1133.64	0.0593486	-4.07464		-3.65657	-3.95549	-3.80603		-4.33865	-4.07464	-4.20665
toxA	115.38	0.0188202	-5.73158	262.52	0.014873	-6.07116		toxA	82.49	0.0118931	-6.39373	149.36	0.00781933	-6.99874		-5.73158	-6.07116	-5.90137		-6.39373	-6.99874	-6.69623
fbp	1020.72	0.166494	-2.58646	2344.99	0.132855	-2.91208		fbp	1055.27	0.152145	-2.71648	2010.67	0.105263	-3.24793		-2.58646	-2.91208	-2.74927		-2.71648	-3.24793	-2.9822
ppiD	2430.74	0.396489	-1.33465	4648.27	0.263346	-1.92497		ppiD	2078.16	0.299622	-1.73879	5009.45	0.262256	-1.93095		-1.33465	-1.92497	-1.62981		-1.73879	-1.93095	-1.83487
rpoD	6130.66	1	0	17650.8	1	0		rpoD	6935.95	1	0	19101.4	1	0		0	0	0		0	0	0
